# Supplementary material for: Targeted PI3K/AKT-hyperactivation induces cell death in chronic lymphocytic leukemia
Source: Nat Commun. 2021 Jun 10;12:3526. doi: 10.1038/s41467-021-23752-2 (PMC8192787; doi:10.1038/s41467-021-23752-2)
Supplement: Supplementary file 3 — Supplementary Data 1 [file 41467_2021_23752_MOESM3_ESM.xls]

## Sheet: SupplementaryData1.txt
Experiment 1 up
NAME	GS<br> follow link to MSigDB	GS DETAILS	SIZE	ES	NES	NOM p-val	FDR q-val	FWER p-val	RANK AT MAX	LEADING EDGE
HALLMARK_OXIDATIVE_PHOSPHORYLATION	HALLMARK_OXIDATIVE_PHOSPHORYLATION	Details ...	179	0.65666306	2847461	0.0	0.0	0.0	2073	tags=53%, list=13%, signal=60%
HALLMARK_ADIPOGENESIS	HALLMARK_ADIPOGENESIS	Details ...	153	0.46365595	19724221	0.0	7368.42	0.001	2547	tags=39%, list=16%, signal=46%
HALLMARK_EPITHELIAL_MESENCHYMAL_TRANSITION	HALLMARK_EPITHELIAL_MESENCHYMAL_TRANSITION	Details ...	90	0.48231268	188539	0.0	491.228	0.001	779	tags=18%, list=5%, signal=19%
HALLMARK_UV_RESPONSE_UP	HALLMARK_UV_RESPONSE_UP	Details ...	119	0.45265058	18360283	0.0	0.0018044303	0.006	1667	tags=29%, list=11%, signal=33%
HALLMARK_FATTY_ACID_METABOLISM	HALLMARK_FATTY_ACID_METABOLISM	Details ...	124	0.44140023	18170816	0.0	0.0018985443	0.008	2344	tags=34%, list=15%, signal=40%
HALLMARK_P53_PATHWAY	HALLMARK_P53_PATHWAY	Details ...	164	0.41989374	1813319	0.0	0.0015821203	0.008	2477	tags=30%, list=16%, signal=35%
HALLMARK_MYC_TARGETS_V1	HALLMARK_MYC_TARGETS_V1	Details ...	196	0.41741994	18099492	0.0	0.0013561031	0.008	1305	tags=35%, list=8%, signal=38%
HALLMARK_REACTIVE_OXIGEN_SPECIES_PATHWAY	HALLMARK_REACTIVE_OXIGEN_SPECIES_PATHWAY	Details ...	41	0.5321897	17462165	0.001992032	0.0022185107	0.016	1814	tags=37%, list=12%, signal=41%
HALLMARK_DNA_REPAIR	HALLMARK_DNA_REPAIR	Details ...	134	0.42019674	17426612	0.0	0.0021072752	0.017	1550	tags=26%, list=10%, signal=29%
HALLMARK_GLYCOLYSIS	HALLMARK_GLYCOLYSIS	Details ...	144	0.40459657	170612	0.0	0.0032665706	0.029	1863	tags=28%, list=12%, signal=31%
HALLMARK_APOPTOSIS	HALLMARK_APOPTOSIS	Details ...	129	0.3913408	16270674	0.0	0.008859448	0.082	1081	tags=21%, list=7%, signal=22%
HALLMARK_MTORC1_SIGNALING	HALLMARK_MTORC1_SIGNALING	Details ...	186	0.37161225	16171621	0.0	0.0090934215	0.091	1730	tags=27%, list=11%, signal=30%
HALLMARK_XENOBIOTIC_METABOLISM	HALLMARK_XENOBIOTIC_METABOLISM	Details ...	121	0.35213733	14339252	0.015238095	0.052273944	0.456	2627	tags=30%, list=17%, signal=36%
HALLMARK_UNFOLDED_PROTEIN_RESPONSE	HALLMARK_UNFOLDED_PROTEIN_RESPONSE	Details ...	107	0.34364033	13715641	0.04528302	0.07826014	0.641	1390	tags=25%, list=9%, signal=28%
HALLMARK_COMPLEMENT	HALLMARK_COMPLEMENT	Details ...	135	0.316589	13042506	0.06420233	0.12356334	0.812	1039	tags=13%, list=7%, signal=14%
HALLMARK_KRAS_SIGNALING_UP	HALLMARK_KRAS_SIGNALING_UP	Details ...	97	0.3299085	12977438	0.07818182	0.12130869	0.822	2526	tags=31%, list=16%, signal=37%
HALLMARK_PEROXISOME	HALLMARK_PEROXISOME	Details ...	83	0.33532646	12958431	0.071698114	0.11629482	0.829	1797	tags=23%, list=12%, signal=26%
HALLMARK_PROTEIN_SECRETION	HALLMARK_PROTEIN_SECRETION	Details ...	89	0.33440763	12931083	0.0754717	0.11247798	0.839	1791	tags=19%, list=12%, signal=21%
HALLMARK_MYC_TARGETS_V2	HALLMARK_MYC_TARGETS_V2	Details ...	58	0.35457537	12915416	0.08761905	0.10815617	0.844	1277	tags=28%, list=8%, signal=30%
HALLMARK_HYPOXIA	HALLMARK_HYPOXIA	Details ...	135	0.2936205	12497551	0.075247526	0.14019528	0.915	826	tags=14%, list=5%, signal=15%
HALLMARK_INFLAMMATORY_RESPONSE	HALLMARK_INFLAMMATORY_RESPONSE	Details ...	127	0.30376303	12495023	0.08447937	0.13382833	0.917	687	tags=11%, list=4%, signal=11%
HALLMARK_COAGULATION	HALLMARK_COAGULATION	Details ...	58	0.32107872	11645799	0.21544716	0.22934844	0.991	3510	tags=31%, list=23%, signal=40%
HALLMARK_CHOLESTEROL_HOMEOSTASIS	HALLMARK_CHOLESTEROL_HOMEOSTASIS	Details ...	61	0.31564856	11566439	0.21946564	0.23082174	0.993	890	tags=15%, list=6%, signal=16%
HALLMARK_PI3K_AKT_MTOR_SIGNALING	HALLMARK_PI3K_AKT_MTOR_SIGNALING	Details ...	91	0.2954366	11512405	0.20118344	0.22897866	0.994	2007	tags=20%, list=13%, signal=23%
HALLMARK_SPERMATOGENESIS	HALLMARK_SPERMATOGENESIS	Details ...	70	0.3044397	11301596	0.22494887	0.24878547	0.999	994	tags=13%, list=6%, signal=14%
HALLMARK_HEME_METABOLISM	HALLMARK_HEME_METABOLISM	Details ...	143	0.22513598	0.9502597	0.5795678	0.6057585	1.0	3521	tags=29%, list=23%, signal=38%
HALLMARK_APICAL_JUNCTION	HALLMARK_APICAL_JUNCTION	Details ...	114	0.22836016	0.92785007	0.60157794	0.63812727	1.0	1986	tags=17%, list=13%, signal=19%
HALLMARK_BILE_ACID_METABOLISM	HALLMARK_BILE_ACID_METABOLISM	Details ...	72	0.19859788	0.7457276	0.92678225	0.9397346	1.0	3770	tags=26%, list=24%, signal=35%
Experiment 1 down
NAME	GS<br> follow link to MSigDB	GS DETAILS	SIZE	ES	NES	NOM p-val	FDR q-val	FWER p-val	RANK AT MAX	LEADING EDGE
HALLMARK_MITOTIC_SPINDLE	HALLMARK_MITOTIC_SPINDLE	Details ...	186	-0.4827633	-21067495	0.0	0.0	0.0	2465	tags=35%, list=16%, signal=41%
HALLMARK_G2M_CHECKPOINT	HALLMARK_G2M_CHECKPOINT	Details ...	188	-0.4237724	-18520641	0.0	0.0048445733	0.011	1857	tags=32%, list=12%, signal=36%
HALLMARK_TGF_BETA_SIGNALING	HALLMARK_TGF_BETA_SIGNALING	Details ...	44	-0.49392638	-16594183	0.008080808	0.02267668	0.077	2469	tags=36%, list=16%, signal=43%
HALLMARK_TNFA_SIGNALING_VIA_NFKB	HALLMARK_TNFA_SIGNALING_VIA_NFKB	Details ...	163	-0.37657318	-16060371	0.0	0.028489193	0.127	2159	tags=31%, list=14%, signal=35%
HALLMARK_NOTCH_SIGNALING	HALLMARK_NOTCH_SIGNALING	Details ...	24	-0.5444165	-16054013	0.018595042	0.023119112	0.129	1631	tags=29%, list=10%, signal=33%
HALLMARK_KRAS_SIGNALING_DN	HALLMARK_KRAS_SIGNALING_DN	Details ...	59	-0.44185632	-15970807	0.008583691	0.021825042	0.141	2764	tags=39%, list=18%, signal=47%
HALLMARK_HEDGEHOG_SIGNALING	HALLMARK_HEDGEHOG_SIGNALING	Details ...	20	-0.54600644	-15551857	0.05421687	0.02845286	0.206	705	tags=20%, list=5%, signal=21%
HALLMARK_IL6_JAK_STAT3_SIGNALING	HALLMARK_IL6_JAK_STAT3_SIGNALING	Details ...	63	-0.41187462	-15060884	0.016597511	0.037105642	0.288	1644	tags=17%, list=11%, signal=19%
HALLMARK_ALLOGRAFT_REJECTION	HALLMARK_ALLOGRAFT_REJECTION	Details ...	152	-0.34923413	-15010066	0.006198347	0.034045197	0.296	1684	tags=24%, list=11%, signal=26%
HALLMARK_UV_RESPONSE_DN	HALLMARK_UV_RESPONSE_DN	Details ...	100	-0.35555142	-14169122	0.025210084	0.0600427	0.487	3482	tags=36%, list=22%, signal=46%
HALLMARK_E2F_TARGETS	HALLMARK_E2F_TARGETS	Details ...	196	-0.31327718	-13906735	0.006134969	0.066412486	0.558	1668	tags=29%, list=11%, signal=32%
HALLMARK_ANDROGEN_RESPONSE	HALLMARK_ANDROGEN_RESPONSE	Details ...	78	-0.3462314	-13220246	0.072874494	0.10134064	0.744	1715	tags=24%, list=11%, signal=27%
HALLMARK_IL2_STAT5_SIGNALING	HALLMARK_IL2_STAT5_SIGNALING	Details ...	151	-0.310223	-13141747	0.035123967	0.098237455	0.77	581	tags=12%, list=4%, signal=12%
HALLMARK_INTERFERON_ALPHA_RESPONSE	HALLMARK_INTERFERON_ALPHA_RESPONSE	Details ...	84	-0.3361168	-12888215	0.07261411	0.11065276	0.841	3502	tags=42%, list=22%, signal=53%
HALLMARK_ESTROGEN_RESPONSE_EARLY	HALLMARK_ESTROGEN_RESPONSE_EARLY	Details ...	130	-0.2861774	-12104715	0.109014675	0.17868596	0.957	2433	tags=25%, list=16%, signal=30%
HALLMARK_ESTROGEN_RESPONSE_LATE	HALLMARK_ESTROGEN_RESPONSE_LATE	Details ...	130	-0.28100038	-11759661	0.17494601	0.21292196	0.982	510	tags=12%, list=3%, signal=12%
HALLMARK_APICAL_SURFACE	HALLMARK_APICAL_SURFACE	Details ...	23	-0.38303468	-11602253	0.23516949	0.21997046	0.988	2715	tags=30%, list=17%, signal=37%
HALLMARK_INTERFERON_GAMMA_RESPONSE	HALLMARK_INTERFERON_GAMMA_RESPONSE	Details ...	175	-0.2656204	-11562674	0.14505495	0.2132459	0.99	1644	tags=21%, list=11%, signal=23%
HALLMARK_WNT_BETA_CATENIN_SIGNALING	HALLMARK_WNT_BETA_CATENIN_SIGNALING	Details ...	33	-0.3376295	-10843222	0.32334048	0.30546805	0.998	3883	tags=48%, list=25%, signal=64%
HALLMARK_MYOGENESIS	HALLMARK_MYOGENESIS	Details ...	98	-0.22676088	-0.9064461	0.64642084	0.6589833	1.0	1023	tags=13%, list=7%, signal=14%
Experiment 2 up
NAME	GS<br> follow link to MSigDB	GS DETAILS	SIZE	ES	NES	NOM p-val	FDR q-val	FWER p-val	RANK AT MAX	LEADING EDGE
HALLMARK_UV_RESPONSE_UP	HALLMARK_UV_RESPONSE_UP	Details ...	119	0.449523	19286451	0.00207039	0.00448216	0.005	2102	tags=32%, list=14%, signal=37%
HALLMARK_OXIDATIVE_PHOSPHORYLATION	HALLMARK_OXIDATIVE_PHOSPHORYLATION	Details ...	179	0.421969	19178874	0	0.00224108	0.005	1914	tags=31%, list=12%, signal=35%
HALLMARK_EPITHELIAL_MESENCHYMAL_TRANSITION	HALLMARK_EPITHELIAL_MESENCHYMAL_TRANSITION	Details ...	90	0.430698	17526242	0	0.0094728	0.03	2041	tags=28%, list=13%, signal=32%
HALLMARK_P53_PATHWAY	HALLMARK_P53_PATHWAY	Details ...	164	0.37955	16987226	0	0.0116663	0.049	1319	tags=22%, list=8%, signal=24%
HALLMARK_E2F_TARGETS	HALLMARK_E2F_TARGETS	Details ...	196	0.350598	16062704	0	0.0235305	0.117	1999	tags=26%, list=13%, signal=29%
HALLMARK_MYC_TARGETS_V1	HALLMARK_MYC_TARGETS_V1	Details ...	196	0.318076	14779503	0.00211416	0.060508	0.321	2446	tags=32%, list=16%, signal=38%
HALLMARK_REACTIVE_OXIGEN_SPECIES_PATHWAY	HALLMARK_REACTIVE_OXIGEN_SPECIES_PATHWAY	Details ...	41	0.411744	1434299	0.0521042	0.0759112	0.44	2577	tags=39%, list=17%, signal=47%
HALLMARK_MTORC1_SIGNALING	HALLMARK_MTORC1_SIGNALING	Details ...	186	0.311091	14130118	0.0166667	0.0825334	0.512	2435	tags=33%, list=16%, signal=38%
HALLMARK_KRAS_SIGNALING_UP	HALLMARK_KRAS_SIGNALING_UP	Details ...	97	0.335061	13896369	0.0334728	0.0867022	0.567	2145	tags=25%, list=14%, signal=29%
HALLMARK_ADIPOGENESIS	HALLMARK_ADIPOGENESIS	Details ...	153	0.31619	1387451	0.026694	0.0792098	0.573	1807	tags=24%, list=12%, signal=27%
HALLMARK_APOPTOSIS	HALLMARK_APOPTOSIS	Details ...	129	0.313347	1368043	0.0256959	0.0859715	0.637	2225	tags=26%, list=14%, signal=30%
HALLMARK_UNFOLDED_PROTEIN_RESPONSE	HALLMARK_UNFOLDED_PROTEIN_RESPONSE	Details ...	107	0.317151	1320424	0.06875	0.113308	0.766	1793	tags=21%, list=12%, signal=24%
HALLMARK_MYC_TARGETS_V2	HALLMARK_MYC_TARGETS_V2	Details ...	58	0.354713	13083698	0.0972516	0.113573	0.794	1675	tags=29%, list=11%, signal=33%
HALLMARK_GLYCOLYSIS	HALLMARK_GLYCOLYSIS	Details ...	144	0.282391	1237285	0.106383	0.178048	0.937	2410	tags=24%, list=15%, signal=28%
HALLMARK_COMPLEMENT	HALLMARK_COMPLEMENT	Details ...	135	0.280354	12307061	0.0875274	0.174243	0.944	1522	tags=16%, list=10%, signal=18%
HALLMARK_HEME_METABOLISM	HALLMARK_HEME_METABOLISM	Details ...	143	0.276008	12088048	0.0974576	0.18925	0.963	2185	tags=20%, list=14%, signal=23%
HALLMARK_PI3K_AKT_MTOR_SIGNALING	HALLMARK_PI3K_AKT_MTOR_SIGNALING	Details ...	91	0.296859	12076154	0.158664	0.179453	0.964	2612	tags=27%, list=17%, signal=33%
HALLMARK_COAGULATION	HALLMARK_COAGULATION	Details ...	58	0.317865	120512	0.167677	0.172372	0.965	2297	tags=26%, list=15%, signal=30%
HALLMARK_PROTEIN_SECRETION	HALLMARK_PROTEIN_SECRETION	Details ...	89	0.283457	11610013	0.183468	0.21694	0.988	1958	tags=20%, list=13%, signal=23%
HALLMARK_DNA_REPAIR	HALLMARK_DNA_REPAIR	Details ...	134	0.266197	11551119	0.184549	0.212593	0.989	2414	tags=20%, list=16%, signal=24%
HALLMARK_APICAL_JUNCTION	HALLMARK_APICAL_JUNCTION	Details ...	114	0.253807	10841237	0.278396	0.304057	1	1764	tags=20%, list=11%, signal=23%
HALLMARK_XENOBIOTIC_METABOLISM	HALLMARK_XENOBIOTIC_METABOLISM	Details ...	121	0.216275	0.930017	0.600437	0.605835	1	3188	tags=28%, list=20%, signal=35%
Experiment 2 down
NAME	GS<br> follow link to MSigDB	GS DETAILS	SIZE	ES	NES	NOM p-val	FDR q-val	FWER p-val	RANK AT MAX	LEADING EDGE
HALLMARK_CHOLESTEROL_HOMEOSTASIS	HALLMARK_CHOLESTEROL_HOMEOSTASIS	Details ...	61	-0.61493695	-23060021	0.0	0.0	0.0	886	tags=38%, list=6%, signal=40%
HALLMARK_IL6_JAK_STAT3_SIGNALING	HALLMARK_IL6_JAK_STAT3_SIGNALING	Details ...	63	-0.529645	-20060184	0.0	0.0012152174	0.002	729	tags=17%, list=5%, signal=18%
HALLMARK_TNFA_SIGNALING_VIA_NFKB	HALLMARK_TNFA_SIGNALING_VIA_NFKB	Details ...	163	-0.43428144	-19046813	0.0	0.0027288338	0.008	909	tags=23%, list=6%, signal=24%
HALLMARK_ANDROGEN_RESPONSE	HALLMARK_ANDROGEN_RESPONSE	Details ...	78	-0.4686265	-18624017	0.0	0.00344446	0.013	1272	tags=23%, list=8%, signal=25%
HALLMARK_APICAL_SURFACE	HALLMARK_APICAL_SURFACE	Details ...	23	-0.5525417	-16757087	0.011560693	0.021650279	0.098	2371	tags=39%, list=15%, signal=46%
HALLMARK_NOTCH_SIGNALING	HALLMARK_NOTCH_SIGNALING	Details ...	24	-0.5141045	-15450472	0.03307393	0.04481399	0.232	944	tags=25%, list=6%, signal=27%
HALLMARK_TGF_BETA_SIGNALING	HALLMARK_TGF_BETA_SIGNALING	Details ...	44	-0.43035355	-14971955	0.031809144	0.061925966	0.348	1108	tags=20%, list=7%, signal=22%
HALLMARK_ESTROGEN_RESPONSE_LATE	HALLMARK_ESTROGEN_RESPONSE_LATE	Details ...	130	-0.33077034	-14170823	0.021611001	0.10567932	0.578	2699	tags=28%, list=17%, signal=34%
HALLMARK_BILE_ACID_METABOLISM	HALLMARK_BILE_ACID_METABOLISM	Details ...	72	-0.3648174	-14081539	0.042145595	0.098393396	0.596	3118	tags=32%, list=20%, signal=40%
HALLMARK_UV_RESPONSE_DN	HALLMARK_UV_RESPONSE_DN	Details ...	100	-0.33421403	-13713552	0.05367793	0.11690854	0.686	3825	tags=34%, list=25%, signal=45%
HALLMARK_ESTROGEN_RESPONSE_EARLY	HALLMARK_ESTROGEN_RESPONSE_EARLY	Details ...	130	-0.3194503	-13690158	0.035785288	0.10862886	0.693	1396	tags=17%, list=9%, signal=18%
HALLMARK_ALLOGRAFT_REJECTION	HALLMARK_ALLOGRAFT_REJECTION	Details ...	152	-0.30605832	-13412806	0.03142329	0.12003964	0.763	1302	tags=18%, list=8%, signal=19%
HALLMARK_IL2_STAT5_SIGNALING	HALLMARK_IL2_STAT5_SIGNALING	Details ...	151	-0.30892038	-13404187	0.03551402	0.11161468	0.766	1820	tags=20%, list=12%, signal=22%
HALLMARK_HYPOXIA	HALLMARK_HYPOXIA	Details ...	135	-0.3061798	-13039671	0.06403013	0.1369705	0.849	1698	tags=21%, list=11%, signal=24%
HALLMARK_INFLAMMATORY_RESPONSE	HALLMARK_INFLAMMATORY_RESPONSE	Details ...	127	-0.30303732	-12758688	0.06285714	0.15270518	0.899	1400	tags=21%, list=9%, signal=23%
HALLMARK_INTERFERON_ALPHA_RESPONSE	HALLMARK_INTERFERON_ALPHA_RESPONSE	Details ...	84	-0.31737933	-12695487	0.1	0.15012862	0.913	2903	tags=31%, list=19%, signal=38%
HALLMARK_PEROXISOME	HALLMARK_PEROXISOME	Details ...	83	-0.30580994	-12033156	0.14951456	0.22127868	0.982	2759	tags=25%, list=18%, signal=31%
HALLMARK_INTERFERON_GAMMA_RESPONSE	HALLMARK_INTERFERON_GAMMA_RESPONSE	Details ...	175	-0.2676394	-11925138	0.11786372	0.22569571	0.986	1689	tags=19%, list=11%, signal=21%
HALLMARK_FATTY_ACID_METABOLISM	HALLMARK_FATTY_ACID_METABOLISM	Details ...	124	-0.2763258	-11691371	0.16932271	0.24789359	0.995	2372	tags=26%, list=15%, signal=30%
HALLMARK_KRAS_SIGNALING_DN	HALLMARK_KRAS_SIGNALING_DN	Details ...	59	-0.29600635	-11041371	0.2581967	0.3455222	1.0	4781	tags=44%, list=31%, signal=63%
HALLMARK_G2M_CHECKPOINT	HALLMARK_G2M_CHECKPOINT	Details ...	188	-0.24601789	-11005172	0.23121387	0.33551213	1.0	2209	tags=19%, list=14%, signal=22%
HALLMARK_MYOGENESIS	HALLMARK_MYOGENESIS	Details ...	98	-0.26562053	-10804094	0.30113637	0.35608763	1.0	2338	tags=26%, list=15%, signal=30%
HALLMARK_WNT_BETA_CATENIN_SIGNALING	HALLMARK_WNT_BETA_CATENIN_SIGNALING	Details ...	33	-0.31896058	-1065869	0.3716475	0.3674848	1.0	1396	tags=24%, list=9%, signal=27%
HALLMARK_MITOTIC_SPINDLE	HALLMARK_MITOTIC_SPINDLE	Details ...	186	-0.20483026	-0.9117553	0.67870724	0.6975351	1.0	2597	tags=18%, list=17%, signal=22%
HALLMARK_HEDGEHOG_SIGNALING	HALLMARK_HEDGEHOG_SIGNALING	Details ...	20	-0.29436564	-0.87008435	0.62	0.76554036	1.0	569	tags=10%, list=4%, signal=10%
HALLMARK_SPERMATOGENESIS	HALLMARK_SPERMATOGENESIS	Details ...	70	-0.22094327	-0.8409546	0.75848305	0.7963376	1.0	3841	tags=36%, list=25%, signal=47%
