# Supplementary material for: Targeted PI3K/AKT-hyperactivation induces cell death in chronic lymphocytic leukemia
Source: Nat Commun. 2021 Jun 10;12:3526. doi: 10.1038/s41467-021-23752-2 (PMC8192787; doi:10.1038/s41467-021-23752-2)
Supplement: Supplementary file 5 — Source Data [file 41467_2021_23752_MOESM5_ESM.xlsx]

## Sheet: Figure 1)
Fig. 1b								Fig. 1c
	Experiment 1	Experiment 2	Experiment 1	Experiment 2
days	pMIG		myrAKT
1	1	1	1	1
4	1.01518	1.00196	0.813559	0.849673
9	0.960152	0.966601	0.649717	0.634641
12	0.958254	0.946955	0.39548	0.452941
15	0.981025	0.976424	0.349718	0.326797
18	0.948767	0.964637	0.263842	0.326144
Fig. 1f				Fig. 1f
upper panel				lower panel
fold change viability
	B cells	CLL cells			B cells	CLL cells
	AKTtg x Tcl1wt x Mb1CreERT2 + 4OHT	AKTtg x Tcl1tg x Mb1CreERT2 + 4OHT		Experiment 1	1.64706	0.694175
d6	1.25532	0.910569			11.8095	0.237179
d9	1.64706	0.60515		Experiment 2	9.8374	0.225
d12	1.90196	0.346931				0.60515
d14	2.77778	0.285141			(mouse ID 649, 660)	(mouse ID 587,589, 598)
Fig. 1g					Fig. 1l
CLL content in PB after TAM/control chow					CLL content in axillary LN at end analysis
d7 C	d7 TAM	d14 C	d14 TAM		Ctrl	TAM
9.07	2.77	17.6	4.68		92.9	71.5
4.74	2.88	13.2	10.4		88.4	72.9
6.83	2.77	21.8	8.8		92.1	75.5
2.71	5.33	14.5	12.1		91.1	86.5
4.25	2.84	12	8.54		89.2	76.9
Fig. 1j			Fig. 1k			Fig. 1l
Control	TAM		Control	TAM		Ctrl	TAM
6.67	2.2		14.94	7.66		92.9	71.5
4.87	2.76		15.31	11.06		88.4	72.9
3.78	2.08		13.06	10.54		92.1	75.5
3.7	2.81		11.89	11.07		91.1	86.5
3.46	2.75		10.87	10.13		89.2	76.9
5.97	1.25
6.69	2.4					Fig. 1 m
5.91	2.58					Ctrl	TAM
4.89	6.52					67.8	52.2
2.63	5.26					61.6	33
						65	42.5
						37.9	53.3
						31	42.1

## Sheet: Figure 2)
Fig. 2a			Fig. 2b										Fig. 2c
Inpp5d expression (RNAseq data)													SHIP1 activity assay
M-CLL	UM-CLL												wt	R673Q	Bc	CLL
41.5851	62.1847												5.27421	0.50942	0	4.88531
38.6697	19.7487												5.15955	0	0	1.87521
27.2337	41.1321												6.76475		2.06565	7.8676
23.3125	27.7968														0	10.8348
26.3558	36.7864														0.123568
36.0494	16.837
23.7104	26.9326
32.8651	44.1977
35.5529	26.8628
24.8718	40.6986
33.4622	18.4725
34.9436	25.7047
27.7834	35.5119		Fig. 2d
33.811	25.2403		control	3AC
44.7677	47.7976		10.772	18.329
27.6066	22.0763		4.986	8.799
31.9246	35.3595		8.876	13.982
31.3099	24.0475
20.725	40.6754															Fig. 2g			Fig. 2h
24.5825	50.4209		Fig. 2e							Fig. 2f						3AC	Combi		3AC	3AC + AKTi
21.9334	23.2811		specific cell death upon 3AC treatment for 48h in vitro							specific cell death upon 3AC treatment for 48h in vitro						21.0821	-1.09689		72.7397	-4.56621
25.3257	23.4467			3AC concentration (uM)						pCLL cells	healthy B cells	Lymphoma cell line				77.5862	20.3812		72.1804	2.63158
32.4188	25.8808		internal Patient ID	0	2.5	5	10			66.7182	17.5532	11.1819				46.4392	8.85496		56.4263	19.7492
36.4861	28.0879		1	0	41.1415	66.7182	95.4459			95.8644	-1.97917	1.99517				71.9723	8.12641		79.8907	15.5738
24.059	15.2402		2	0	47.4734	95.8644	99.8777			78.0033	2.37581	3.78251							92.511	90.0661
44.1281	26.3647		3	0	18.0033	78.0033	99.8748			20.3125	11.4441								84.1071	68.1122
27.3874	28.6879		4	0	-9.29688	20.3125	98.775			55.1422	8.20036								85.438	22.2628
23.7235	22.8916		5	0	16.6302	55.1422	99.4934			99.1713
29.4312	21.4369		6	0	24.954	99.1713	99.956			55.5357
43.6955	29.0654		7	0	-22.9464	55.5357	99.5268			99.3384
31.299	21.1621		8	0	27.7657	99.3384	99.8395			87.2825
35.0349	18.9813		9	0	22.2884	87.2825	99.8594			38.9968
39.0214	33.0024		10	0	-21.7308	-2.82051	78.8077			71.3197
23.5825	23.0137		11	0	1.2945	38.9968	99.3689			47.5287
37.979	31.2828		12	0	29.9257	71.3197	99.4442			63.0116
27.874	45.3065		13	0	11.6092	47.5287	99.3127			60.7942
29.8587	18.3888		14	0	23.5521	63.0116	97.973			62.9037
43.8654	29.2166		15	0	22.1661	60.7942	99.7097			52.8962
30.4217	24.6556		16	0	9.36228	62.9037	97.6933			51.4187
29.4097	18.4033		17	0	19.1803	52.8962	99.6355			44.6009
23.8239	21.7399		18	0	7.82459	51.4187	99.4815			21.8426
31.9098	19.7353		19	0	18.0416	44.6009	99.4292			50.5721
30.7056	20.0969		20	0	6.21118	21.8426	76.6977
40.8909	17.5813		21	0	27.8032	50.5721	99.7918
36.9311	21.7128			Mean	15.2978	58.1159	97.1426
32.7638	26.2703			Std	17.3755	25.4682	6.38044
31.8266	32.8483			n	21	21	21
25.4235	17.44
22.279	24.7487
27.3608	24.4046
33.1922	20.158
36.4811	20.2183
22.1491	33.9538
25.5916	25.7229
35.7784	28.3506
40.8255	26.6686
22.5632	25.1669
37.0044	10.7296
24.8796	24.0615
31.9821	24.6084
23.8164	22.0038
28.6318	17.6762
22.6475	19.3073
32.9101	27.4477
40.0517	28.702
30.3074	32.4343
26.6888	28.8342
36.011	35.956
30.399	35.3852
39.9201	13.7824
35.1697	27.3672
27.5721	24.0468
32.7156	27.6882
26.6867	26.1265
36.9153	21.518
23.0699	20.2419
25.7227	25.2013
27.9082	26.6787
27.2632	29.9996
27.9348	29.3399
24.8235	23.6384
34.5448	21.7526
25.74	17.4916
23.7062	23.9701
23.0358	22.4351
24.7752	20.6781
33.2495	25.3923
33.3397	33.8222
33.851	21.6578
32.2107	23.7742
28.5042	26.5581
27.1511	21.0462
29.1917	27.029
25.3153	19.6573
	20.2198

## Sheet: Figure 3
Fig 3b																	Fig 3c
days	vehicle	vehicle							3AC								Spleen		BM		PC
d-1	8	0.85	3.02	2.19	2.32	3.07	2.16	2.14	3.6	2.12	3.51	1.57	3.9	2.88	3.11		Klucel	3AC	Klucel	3AC	Klucel	3AC
d7	15	6.86	7.32	4.75	5.68	6.75	0.88	5.85	3.4	2.14	1.77	2.53	8.98	5.55	1.45		56.6	35.7	9.98	2.9	77.3	9.8
d14	22	2.87	14.5	15.4	20.4	21.4	25.6	15.5	15.4	7.59	6.98	12.4	10.6	10.1	4.25		50.5	28.8	8.23	1.29	74.1	6.53
d22	30	21.2	48.1	47.5	56.7	41.5	38.3		22.4	13.7	16.4	19.8	26.3	22.9	18.1		46.2	29.2	6.57	1.29	69.5	6.13
																	37.2	30	12.3	1.49	88.3	5.39
																	35.6	37.6	11.3	4.74	72.2	6.42
																	52.9	36.6	12.3	1.7	78	8.28
																		17.6		0.51		11.8
Fig 3e																	Fig 3f								Fig 3k
days	Klucel							3AC									Spleen		BM		PC				control	3AC
7	51.8	45.5	35.9	54.8	42.7	46.7	55.2	45.7	44.5	43.9	34.6	52.5	51.8	58.3			Klucel	3AC	Klucel	3AC	Klucel	3AC			28.8414	4.2416
13	59.2	54.7	53.4	54.4	64	62.9	60.7	52.8	51.4	51.1	38.2	35.9	40.3	43			86.6	81.2	6.35	2.55	63	6.12			61.761	6.61769
17	61.4	43	68.1	61.8	70.3	66.2	58.2	55.1	47.7	52.6	54	30.6	45.8	53.4			84.5	81.3	6.71	3.4	62	4.3			15.9789	7.01724
20	82.8	80.4	78	84	85.1	73.8	70.6	62.6	75.8	57.9	60.7	60.9	61.7	62.2			84.8	76.6	5.09	0.82	33.3	3.94			24.7221	4.46258
																	88.2	80.4	4.81	1.67	40.2	13.3			25.3147	14.3612
																	86.1	69.5	6.58	1.86	44.4	33.2			23.8007	6.23036
																	86.5	72.6	4.19	1.42	64.3	2.48
																	85.9	81	5.56	1.35	53.4	1.31
Fig 3h				Fig 3i			Fig 3j
prior treatment:				PB			Spleen		BM		PC
E09 (cage)	E10 (cage)			E09 Klucel	E10 3AC		Klucel	3AC	Klucel	3AC	Klucel	3AC
25.3	18.7			17.2	2.28		27.6	4.4	0.57	0.00779	37.1	0.57
32.9	26.6			31	2.85		11.8	4.05	0.93	0.035	55.9	0.69
26.5	20.6			14.7	2.74		22.5	7.49	0.49	0.031	34.3	0.55
25.4	14.9			17.2	1.3		20.2	1.85	0.52	0.017	30.5	0.22
19.9	37.2			18.8	2.2		28.5	8.04	0.54	0.031	45.3	0.15
13.4	27.7			11.6	3.88		24.7	5.78	0.47	0.033	45.9	0.74

## Sheet: Figure 4)
Fig. 4a						Fig. 4b	update					Fig. 4c
						viability						cell count
						sh scramble	sh SHIP1 KD					sh scramble	sh SHIP1 KD
						72	32.9					7350000	4640000
						53.2	43.9					5200000	2200000
						49.5	44.5					4704000	2970000
							47.7						4990000
							40						3200000
							41.4						3192000
						Fig. 4d							Fig. 4e
						after injection		d14		d31			Days Post-transplantation	sh scramble (n=6)	sh SHIP1 (n=7)
						scr	shSHIP1	scr	shSHIP1	scr	shSHIP1		32	1
						5.53	5.53	13.2	4.06	63.6	2.46		34	1
						5.6	5.57	8.1	3.67		0.932		39	1
						5.31	6.12	8.67	4.91		2.32		25	1
							4.81		4.4		9.49		29	1
													33	1
													38		1
													60		1
													44		1
													63		1
													70		1
													45		1
													48		1
Fig. 4f						Fig. 4g
scr	KD	MEC-1 in culture
0.305834	0.201003	0.09
0.128416	0.21373	0.17
0.105834	0.120062	0.156402
0.185995		0.0986902
											Fig. 4i
Fig. 4h	relative values of GFP+ cells in culture over time										Days Post-transplantation	Ship1 ctrl	Ship1 ko
days	control 1	control 2	SHIP1ko cl1	SHIP1ko cl2	SHIP1ko cl3	SHIP1ko cl4					21	1
0	1	1	1	1	1	1					26	1
1	0.979381	1.02041	0.803922	0.772093	0.773196	0.916968					26	1
2	0.967354	1.10544	0.617647	0.706977	0.626289	0.812274					30		1
4	0.963918	1.04252	0.519608	0.497674	0.590206	0.790614					33		1
6	1.00172	1.07143	0.401961	0.30186	0.427835	0.628159					35	1
10	0.939863	1.08844	0.183333	0.104186	0.194845	0.368231					36	1
											44		1
											45		1
											45		1

## Sheet: Figure 5)
Fig. 5d
OCR Seahorse myrAKT/EV
	Exp 1 (18.11.2019) technical replicates EV control				Exp 1 (18.11.2019) myrAkt biological replicates 1_1, 1_2, 1_3
Time (minutes)	MEC-1 MIG (EV)				MEC-1 myrAkt														Fig 5f			Fig 5g				Fig 5h
1.30252	162.111	171.725	193.158		140.665	209.561	164.221												ROS MFI			specific cell death				specific cell death
7.7968	150.31	158.326	178.449		134.013	194.532	155.341												control	3AC		MEC-1 MT	MEC-1 + 3AC	MEC-1 + 3AC MT		pCLL MT	pCLL + 3AC	pCLL + 3AC MT
14.2659	146.816	150.049	166.704		133.566	193.858	154.643												2.7021	3.4003		0.231214	97.5838	17.8035		7.61671	51.3513	14.4963
20.7497	146.024	145.19	158.35		135.598	194.604	155.641												3.5678	3.9573		-0.456621	95.6621	56.0122		3.25444	98.2544	1.77515
27.2394	145.435	139.968	151.986		134.788	195.112	156.208												4.054	4.7443		-1.69051	98.6086	67.1001		-28.7554	96.4378	12.8755
33.8205	63.8216	77.1987	89.859		82.3668	192.495	132.352												3.1489	3.6023		-0.911854	97.1429	48.9362
40.3443	63.7039	82.0959	91.5745		72.6754	138.553	100.194												5.5958	5.8038		-2.28137	99.3346	80.9886
46.7877	65.0837	87.8573	91.9335		76.1685	130.815	95.1474												3.2331	3.9478
53.2642	65.209	88.6238	90.4905		76.9616	129.544	102.475												2.9873	3.3037
59.7483	64.5048	86.9487	89.9159		79.0848	134.303	106.394
66.3483	182.827	260.196	380.644		532.823	383.16	611.574
72.8672	194.348	232.198	382.432		497.552	404.524	407.714
79.347	180.565	233.889	372.38		467.115	416.679	358.792
85.8723	168.706	242.875	359.39		443.652	409.238	352.765
92.3584	160.244	248.257	344.591		439.113	412.495	365.998
98.9627	36.7526	41.4689	30.5829		64.7765	59.0831	31.5508
105.5	33.5983	42.0049	39.5853		54.8096	55.3569	48.0096
112.05	32.7343	39.0097	41.7034		55.9892	56.3758	51.6059
118.564	30.7448	37.9316	40.3519		52.3563	54.8039	48.2671
125.083	28.8415	36.963	37.249		50.0108	52.869	45.4448
Fig. 5c
OCR Seahorse MEC-1 +/- 3AC (SHIP1i)		technical replicates of 7 independent experiments
Time (minutes)	MEC-1
1.30268	231.31	226.8	225.417	203.822	344.93	381.412	333.359	227.317	65.1268	82.3569	65.0308	58.2414	181.75	190.666	169.17	170.345	192.13	203.004	215.114	454.796	458.1	444.81	442.648	425.801	347.714	388.565	328.884	212.332	169.725	179.634	212.332	169.725	179.634	212.408	253.071	261.982	269.543	227.243	235.912	266.318	250.669	240.682	299.591	260.086
7.8305	209.641	203.047	202.667	186.399	325.428	355.78	301.543	288.923	62.0714	78.5622	65.0693	55.7291	172.214	176.965	154.655	162.549	181.725	190.176	201.735	427.814	431.552	420.238	426.023	479.977	368.466	391.524	332.399	214.484	153.419	167.088	214.484	153.419	167.088	196.537	238.807	258.608	265.997	226.768	231.55	266.719	253.301	226.788	287.97	242.294
14.2975	204.784	199.219	197.665	187.018	324.554	351.481	397.704	285.325	60.9181	79.046	66.5519	56.192	167.904	165.961	146.654	160.628	179.647	187.583	198.438	427.079	430.815	426.092	428.551	475.26	352.171	348.45	358.515	224.636	156.589	167.17	224.636	156.589	167.17	194.718	235.194	281.056	264.802	223.357	232.403	269.323	265.67	225.485	285.418	239.022
20.7564	209.641	203.047	202.667	186.399	325.428	355.78	301.543	288.923	60.6637	79.093	65.4949	54.8024	167.612	159.454	139.618	161.329	179.687	186.18	196.963	424.653	428.715	427.647	429.673	476.87	360.697	327.21	365.728	227.173	162.306	169.384	227.173	162.306	169.384	190.007	232.72	277.926	267.336	213.346	233.762	274.162	255.843	224.521	286.409	237.804
27.2006	204.784	199.219	197.665	187.018	324.554	351.481	397.704	285.325	60.7927	79.9156	66.043	55.2445	166.655	151.908	133.099	162.401	180.329	186.29	197.806	423.406	431.283	428.942	432.668	480.891	354.425	304.552	357.332	239.422	163.391	170.161	239.422	163.391	170.161	190.351	243.997	288.676	268.457	217.46	234.463	274.785	283.659	223.268	286.166	238.973
33.7785	91.4228	133.083	108.126	194.73	217.804	352.016	342.812	406.944	24.1589	27.8794	18.6492	18.8869	60.861	66.5631	55.929	67.7607	70.8999	72.1497	75.8258	285.904	331.664	346.894	330.886	279.13	300.579	379.623	499.802	167.636	69.1954	49.9038	167.636	69.1954	49.9038	128.923	67.1391	100.985	132.109	114.117	105.652	85.3528	77.7791	202.785	193.8	211.495
40.2448	85.0715	96.2299	93.9322	196.324	206.831	339.293	339.131	387.51	23.578	27.7515	18.2184	17.3226	61.3519	63.767	53.7935	68.6865	69.0494	70.2099	74.6971	229.081	246.283	261.174	245.588	229.972	372.346	373.996	398.818	174.283	71.8254	47.0322	174.283	71.8254	47.0322	118.031	75.9413	108.439	122.356	100.38	88.6378	94.5202	85.9951	182.386	179.434	195.999
46.7444	83.3226	92.1695	92.5395	198.394	201.572	332.588	333.002	382.066	24.6858	29.3374	19.9878	17.7138	64.7094	64.3559	54.4348	71.5988	71.3306	72.9338	76.5144	211.862	196.139	207.395	199.566	209.502	277.183	382.108	298.801	175.911	77.8032	51.5636	175.911	77.8032	51.5636	114.796	80.7057	116.884	129.044	99.7386	96.7183	103.775	92.9163	178.051	173.752	192.658
53.2309	85.0715	96.2299	93.9322	196.324	206.831	339.293	339.131	387.51	24.8023	28.6048	20.3687	17.6028	68.6316	64.4026	54.5231	72.9345	73.2023	75.4703	80.2771	215.399	182.31	187.735	183.734	205.871	224.889	398.172	247.312	175.509	83.7609	55.679	175.509	83.7609	55.679	116.225	86.1849	124.787	137.553	104.845	101.471	115.517	103.4	174.783	170.351	189.805
59.7491	83.3226	92.1695	92.5395	198.394	201.572	332.588	333.002	382.066	25.114	31.1177	21.3686	18.2775	71.2985	64.7628	55.0596	75.8944	75.9207	79.1288	83.94	223.531	179.366	183.988	178.904	212.077	214.394	467.729	240.714	177.97	90.2276	60.4842	177.97	90.2276	60.4842	119.129	93.5043	132.995	142.419	108.856	108.385	121.929	107.109	176.191	171.686	191.149
66.3398	369.055	654.606	659.088	400.45	331.747	400.46	363.843	446.546	72.8349	107.145	85.9016	72.3168	252.569	177.875	186.609	197.734	335.992	243.464	293.319	336.65	346.146	347.14	352.57	387.826	337.616	313.021	336.795	65.7887	51.5121	169.743	65.7887	51.5121	169.743	148.993	196.79	257.102	226.179	187.108	164.74	240.291	175.776	244.033	438.151	290.841
72.8102	355.027	561.927	579.537	366.994	308.541	431.716	346.799	421.092	75.5828	101.963	96.9986	66.6819	270.957	158.646	165.596	207.295	317.01	246.716	298.716	275.605	278.964	277.182	294.672	338.808	280.006	278.577	282.733	61.6311	54.416	134.787	61.6311	54.416	134.787	170.439	206.157	288.885	235.397	211.002	179.253	287.236	192.611	258.678	461.186	283.85
79.3413	361.263	541.269	563.823	349.92	280.736	440.768	356.152	435.719	72.1351	95.1462	91.1198	62.8516	264.008	140.39	141.423	211.441	288.802	242.172	288.055	257.659	256.63	255.832	283.117	324.085	260.778	271.929	264.872	59.3126	59.2291	119.622	59.3126	59.2291	119.622	183.702	202.799	297.048	244.201	223.965	191.966	306.682	209.468	260.518	472.127	292.249
85.8575	355.027	561.927	579.537	366.994	308.541	431.716	346.799	421.092	68.5231	92.5169	88.2657	62.4268	251.176	126.047	130.54	211.066	272.013	231.565	276.083	261.228	256.992	256.584	298.513	329.029	257.981	272.883	264.353	60.3259	63.1891	112.969	60.3259	63.1891	112.969	184.958	194.175	300.304	244.542	228.813	201.159	326.394	218.785	253.523	473.184	297.831
92.3345	361.263	541.269	563.823	349.92	280.736	440.768	356.152	435.719	64.3597	91.3009	87.3292	61.4581	240.596	115.967	121.721	209.242	262.611	222.13	265.731	257.102	253.641	253.847	301.271	348.274	264.628	283.503	271.139	57.7646	64.6115	111.093	57.7646	64.6115	111.093	185.218	189.273	308.433	239.822	230.239	204.249	315.873	221.275	248.652	477.465	297.476
98.9278	48.7737	53.6923	46.0218	48.8408	144.122	356.936	283.462	255.099	13.3413	6.63359	1.59617	1.79468	38.1975	26.8117	18.6064	39.4623	41.2848	38.6927	40.7868	229.11	71.3429	97.4549	89.6568	141.818	136.69	223.929	73.5256	32.2085	35.4058	11.9339	32.2085	35.4058	11.9339	81.2909	53.686	86.9363	57.8636	76.4976	46.8841	57.074	56.278	152.739	249.172	136.83
105.406	46.7798	54.3627	49.5589	49.2601	140.629	350.886	290.681	258.408	24.0984	5.84268	0.608937	0.604362	34.8485	28.2776	18.7044	36.6628	38.375	37.09	38.4823	92.489	75.325	77.7465	77.6864	94.2108	94.5194	107.973	83.8122	29.2383	34.4285	11.1704	29.2383	34.4285	11.1704	66.0137	47.0281	69.8531	48.8372	67.8387	40.6349	50.1459	47.4378	157.273	250.154	136.126
111.93	48.7086	46.8366	31.3964	48.2019	150.956	366.805	283.873	243.575	21.8269	5.37619	0.777086	0.033139	35.0923	28.4457	18.8965	35.5875	36.1207	36.3366	37.112	92.323	76.9811	77.0426	76.0676	89.6124	91.7621	95.8584	83.1843	28.0326	33.7753	11.4125	28.0326	33.7753	11.4125	61.097	44.3312	67.2345	47.8441	67.1652	40.184	51.0526	45.3125	159.885	251.857	138.693
118.417	48.7737	53.6923	46.0218	48.8408	144.122	356.936	283.462	255.099	13.0325	4.27827	-0.20965	-0.554279	31.1663	26.8274	17.998	34.4631	33.3348	34.0631	35.638	89.7938	72.6039	72.6487	71.9431	83.301	84.3618	89.9942	76.158	26.7568	33.1394	10.4002	26.7568	33.1394	10.4002	58.6535	41.2299	63.6791	45.2097	64.0624	37.5152	48.4257	43.2469	162.183	251.19	139.336
124.946	46.7798	54.3627	49.5589	49.2601	140.629	350.886	290.681	258.408	58.4785	4.52395	-0.474655	-0.260149	29.3899	26.7318	16.2686	31.7492	30.3199	31.8393	32.8202	85.2007	66.8447	67.8649	67.3699	79.472	80.6949	84.2986	71.1606	25.3304	32.3576	8.17374	25.3304	32.3576	8.17374	56.1676	38.4986	60.4415	42.0489	60.987	34.2706	46.4843	40.3717	161.051	250.168	138.599
Fig. 5e
OCR Seahorse pCLL + 3AC	6 biological replicates of 2 independent experiments	Exp 1 (27.11.2019)	Exp 2 (20.02.2020)
Time (minutes)	B cells																								B cells + 3AC																								pCLL
1.30268	10.3584	26.7323	18.7682	39.2448	76.3157	59.9	76.2695	3.3979	11.8772	5.48186	2.60946	38.548	48.8342	39.6493	60.8916	41.3082	45.156	14.0695	-4.86046	5.77502	-2.94372				12.1711	14.4561	9.35698	15.3047	55.1295	41.0091	36.5891	64.8919	0.755303	-0.55968	2.68771	5.97585	79.6602	77.754	42.1234	43.9679	43.2676	41.9679	4.32149	12.248	7.5818	20.0166			94.4784
7.8305	5.79334	29.782	15.5783	33.0126	67.9047	49.5073	73.8673	1.43446	16.6842	5.64281	2.98837	38.082	45.5125	28.9589	55.8698	38.4305	42.6006	13.6922	-5.05289	7.63616	0.256378				12.3813	12.1348	6.53371	12.4661	55.3878	35.1074	27.4772	59.2671	1.27912	0.131628	4.02874	5.12325	79.5099	63.2427	38.9027	39.6846	41.5066	35.4058	6.34163	12.5562	9.04764	18.1634			103.458
14.2975	5.12233	29.823	14.4339	27.103	61.7388	41.9062	64.1639	2.25254	14.1014	4.8591	1.51923	33.6415	43.472	29.9365	57.5795	36.4264	41.2531	11.7371	-4.82343	7.45972	1.50555				10.4907	10.6657	5.83212	12.3497	43.3932	24.3271	23.179	56.3302	1.46468	-0.162258	3.2595	4.57287	75.6419	48.4918	38.7971	37.5432	39.3991	33.5524	7.85881	12.2224	9.05279	17.0388			92.4949
20.7564	4.03484	27.9437	13.6336	25.2593	58.5737	37.3611	53.9531	1.35464	14.2814	5.36374	2.9004	31.0217	38.3999	29.148	50.9714	36.4915	40.9708	12.659	-4.6276	9.06813	2.33105				9.39537	10.9103	5.29492	10.4029	36.5156	20.4683	21.0975	53.4724	2.25711	1.09489	3.92736	5.00435	50.2878	40.4335	35.9778	36.8642	40.0992	25.2329	7.82855	12.5211	10.3622	16.9418			88.5047
27.2006	3.34876	28.6146	13.3034	23.9458	55.6863	35.4075	49.9339	1.31989	13.7921	5.00581	2.3191	30.8174	35.3311	30.098	52.5118	35.3971	41.5597	12.9403	-2.02541	10.5908	4.10458				8.51207	9.6555	5.09308	10.8666	34.1018	18.5575	19.5411	51.4629	2.13281	0.54986	3.69917	4.09406	50.9086	28.9317	37.4554	37.2585	39.5248	26.4459	9.06538	13.977	11.4861	18.4218			86.0651
33.7785	-0.504344	18.0162	8.3201	23.0605	41.5765	33.7504	39.6635	3.62962	12.3322	4.43362	3.05809	16.2795	18.9041	15.2705	34.2144	14.5396	22.8818	10.0781	-6.91868	6.70793	-0.863681				5.95519	6.71592	4.86801	7.37238	28.1916	21.2361	14.5321	37.4684	2.5601	1.42748	5.88405	3.12088	33.7523	14.6187	18.889	23.8062	21.1744	12.4838	4.70159	7.7317	6.28963	10.8676			53.3582
40.2448	-1.31167	15.3121	8.17349	22.1614	39.1789	33.3264	40.5605	2.0403	12.6403	4.24041	2.34785	15.8088	18.7928	14.2205	24.9899	11.6337	20.0097	9.48066	-8.25123	6.58153	-1.69965				6.2297	6.03465	3.8114	7.83177	28.0693	19.5104	15.7562	35.6242	2.64696	1.50699	6.39768	4.1085	33.5963	13.7285	17.2295	21.5046	18.2167	11.6815	4.70249	7.25471	7.06786	11.3623			49.5362
46.7444	-1.28449	15.4731	7.49059	20.0137	37.5618	31.4593	39.9743	0.66752	11.5771	5.03763	1.10932	13.4369	18.204	14.2672	27.4734	11.5379	19.7329	10.3985	-7.26115	6.29722	-0.84055				5.1345	6.00889	2.22921	6.99526	27.5418	17.4136	15.3768	33.6174	3.03922	1.27775	5.61658	3.50247	34.3608	14.1284	18.9742	21.3084	20.9157	11.69	4.82031	9.31452	7.9086	13.9449			47.6509
53.2309	-2.11997	17.3753	7.76115	19.7974	36.9509	30.4699	39.8008	1.5938	12.7396	5.36607	2.45912	16.1343	17.4042	14.3836	28.7702	11.6778	18.6265	11.7542	-7.0958	7.30319	0.353283				5.5143	5.87697	3.10862	6.33878	28.628	17.8307	15.2611	33.1373	1.71153	1.14036	5.6655	4.02148	33.5985	15.7427	18.8827	21.626	20.1662	11.4266	6.2013	9.97842	8.44597	12.7835			47.0184
59.7491	-2.42178	17.3433	8.17171	21.0602	36.0018	31.7558	40.1053	1.12902	12.1309	5.28802	2.67966	13.9284	17.9177	14.65	19.3713	9.85364	17.7592	11.5579	-6.73447	6.75693	0.038566				6.0956	6.36959	3.09507	7.40971	26.6094	18.2884	15.1985	33.2917	2.91096	1.64142	6.13873	4.40877	32.9507	14.63	16.8678	21.0423	18.8569	11.3524	6.35822	9.93338	8.18459	13.2777			46.9627
66.3398	6.02165	19.7728	18.1228	21.8325	67.124	41.3643	49.3417	4.19331	14.8629	7.53384	4.11134	90.7124	95.4843	53.9393	65.7207	66.6211	76.7567	30.2372	8.65004	23.4936	16.3738				9.66325	12.4118	10.2703	10.442	40.7675	21.9089	17.9731	69.6895	3.7843	3.21826	6.47728	5.23442	87.6626	71.192	63.2604	73.8066	86.3942	51.5392	27.3918	32.0675	26.6776	28.3084			198.722
72.8102	3.99346	22.0949	16.7523	20.9093	56.9506	36.774	45.8386	2.57018	14.5259	7.46573	3.92487	63.9597	70.1206	29.8328	41.3157	33.7004	44.8265	28.0059	10.9356	23.3239	18.559				8.77055	12.7722	9.67859	11.3987	35.4831	19.8838	16.9557	57.1317	3.66351	2.6497	7.31925	4.85145	72.8681	53.3759	36.063	44.1162	49.0549	28.0678	25.8533	28.0909	24.6895	27.507			163.956
79.3413	3.42485	22.3047	16.5334	19.8828	51.1871	34.3166	42.0262	1.62577	14.449	6.46486	3.58537	49.1056	56.4228	24.6581	31.947	24.596	36.8508	24.8151	10.2387	23.9375	17.6026				7.95357	11.5733	8.71815	10.5636	32.3132	19.3527	15.9362	51.8797	3.37989	2.90319	7.72147	4.75054	62.788	43.0427	29.8725	37.7253	40.0976	22.5602	24.7631	24.4971	22.0865	26.2118			148.063
85.8575	3.29722	22.5826	17.9866	20.4187	51.2092	33.4642	42.0805	2.0696	13.7084	6.62848	2.91813	42.3901	48.4203	23.2085	29.6187	23.4034	35.367	23.4372	8.86774	23.1257	17.019				8.48097	11.8413	7.67669	11.0404	29.655	17.3611	16.3766	50.4355	3.3565	2.87804	6.8067	5.42813	58.0143	38.4318	27.3642	34.5842	36.3271	20.9801	23.2826	22.714	20.7596	24.5329			142.248
92.3345	2.65761	21.9039	17.7356	18.281	49.4489	30.9009	40.8887	0.714418	13.8736	7.51244	3.55973	40.5202	46.2515	22.9663	27.3343	21.6825	33.9649	23.325	8.58016	23.3456	18.1528				6.95369	11.4894	6.51901	9.73453	29.8712	17.519	13.6018	47.6835	3.55069	2.92934	6.86737	4.10232	55.8648	35.7235	26.2229	33.1106	34.7507	20.1818	23.2712	22.0553	20.7773	24.8534			137.12
98.9278	-4.18829	13.6242	6.20638	12.5233	18.4698	16.3658	23.4212	1.60881	13.3186	6.75434	2.92833	12.2476	12.9522	10.9754	15.7762	6.84074	12.6185	14.0068	-5.72361	12.0427	0.27062				5.39274	7.29119	2.84471	5.88752	10.2906	8.76326	5.58533	20.2103	3.49456	3.99576	9.84637	5.09477	32.0942	10.8099	12.0411	16.2925	14.007	8.67968	5.01577	8.84554	7.97569	13.294			37.8039
105.406	-5.16582	15.1977	5.77128	12.0922	16.9331	15.4053	22.2795	1.80014	13.1715	7.29895	3.04382	10.6511	13.2317	11.1344	14.5001	4.83589	12.3093	13.4839	-5.4159	12.3233	0.005395				4.5002	6.92537	2.62796	5.88025	9.27678	8.51803	4.64523	19.5287	3.07491	4.808	10.0305	5.41171	32.0334	10.9456	11.4683	15.3901	13.1802	7.7111	5.10519	9.41967	8.56535	14.5827			37.1055
111.93	-5.82511	14.5987	5.01908	10.389	15.431	15.4664	22.3118	0.635711	12.1391	6.207	2.52026	10.194	12.6784	8.59056	11.9155	2.82509	8.24882	12.4462	-8.15785	10.8734	-1.38369				3.89818	6.32783	2.94908	4.89221	9.51837	9.10171	5.02981	15.4658	2.87974	3.1561	8.862	3.66225	30.2288	8.81499	9.45563	13.3883	10.1353	5.86733	4.51904	7.08958	7.06575	13.6047			34.4718
118.417	-5.04559	15.0696	5.73758	10.3593	16.1242	15.7807	22.2592	1.63732	13.3489	7.24096	3.57653	9.40237	11.9413	8.33808	12.6811	1.48393	8.68131	13.7524	-7.6931	11.5622	-1.73551				4.67149	7.2995	2.69611	5.28766	9.48611	7.63465	4.50597	16.0395	2.9895	3.48267	10.2403	5.64077	30.0191	8.32774	7.99576	12.3586	9.79951	5.98939	2.82495	7.30707	6.6441	12.8646			34.8427
124.946	-4.88542	15.579	5.42668	10.4408	14.6866	15.5027	21.8588	0.75169	13.6615	7.83054	4.35712	9.59916	13.1585	8.46462	11.7636	2.04205	9.47866	14.0327	-6.85259	12.1132	-2.19383				5.04309	8.15636	2.93234	5.96984	9.29407	7.42915	4.10694	14.9121	3.34379	4.05822	10.7277	5.01374	29.4293	8.49621	7.91331	12.9473	11.0374	6.92431	2.94967	7.53431	6.27062	13.7646			33.8293
266.719	286.954		287.236	440.467
253.301	329.487		192.611	422.551
226.788	310.118		258.678	252.601
287.97	318.031		461.186	304.812
242.294	483.22		283.85	532.71
204.784	522.714		361.263	492.381
199.219	92.2444		541.269	116.045
197.665	89.5276		563.823	103.375
187.018	95.4332		349.92	114.969
324.554	95.1617		280.736	115.61
351.481	118.168		440.768	119.444
397.704	161.379		356.152	252.292
285.326	152.278		435.719	199.972
60.9181	156.44		72.1351	175.452
79.046	194.875		95.1462	267.232
66.5519	193.281		91.1198	384.586
56.192	199.857		62.8516	370.47
167.904	358.14		264.008	281.683
165.961	375.677		140.39	258.925
146.653	321.342		141.423	475.939
160.628	463.705		211.441	465.66
179.647	453.391		288.802	337.447
187.583	391.108		242.172	321.805
198.438	489.732		288.055	450.316
427.079	310.656		257.659	237.649
430.815	279.642		256.63	181.026
426.092	172.367		255.832	355.627
428.551	155.117		283.117	141.263
475.26	179.642		324.085	181.026
352.171	172.367		260.778	355.627
348.45	155.117		271.929	541.263
358.515	226.331		264.872	382.38
224.636	221.891		59.3126	283.249
156.589	252.268		59.2291	403.231
167.17	349		119.622	227.384
224.636	442.372		59.3126	354.654
156.589	448.861		59.2291	220.296
167.17	460.004		119.622	243.849
194.718	458.614		183.702	271.607
235.194	480.652		202.799	348.447
281.056	467.067		297.048	610.123
264.802	577.051		244.201	441.788
223.357	565.546		223.965	341.957
232.402	285.431		191.966	432.112
269.323	327.309		306.682	440.029
265.67	309.942		209.468	262.389
225.485	322.746		260.518	298.87
285.418	486.368		472.127	535.764
239.022	516.139		292.249	504.843
209.641	92.3115		355.027	112.607
203.047	89.3854		561.927	99.845
202.667	96.3438		579.537	108.326
186.399	94.0903		366.994	109.87
325.428	117.548		308.541	118.185
355.78	158.601		431.716	244.101
301.543	152.136		346.799	193.272
288.923	155.542		421.092	168.788
60.6637	193.77		68.5231	258.499
79.093	191.943		92.5169	372.664
65.4949	198.234		88.2657	376.503
54.8024	365.263		62.4268	282.113
167.612	377.028		251.176	263.433
159.454	328.725		126.047	479.682
139.618	462.099		130.54	465.691
161.329	451.892		211.066	330.947
179.687	386.984		272.013	320.407
186.18	492.981		231.565	449.06
196.962	319.066		276.083	238.494
424.653	277.396		261.228	190
428.715	175.322		256.992	361.28
427.647	155.338		256.585	147.322
429.673	177.396		298.513	190
476.87	175.322		329.029	361.28
360.697	155.338		257.981	547.322
327.21	226.288		272.883	394.011
365.728	227.109		264.352	307.171
227.172	252.375		60.3259	409.57
162.306	353.347		63.1891	211.784
169.384	443.493		112.969	341.979
227.172	448.761		60.3259	213.474
162.306	459.895		63.1891	244.497
169.384	459.59		112.969	255.767
190.007	479.585		184.958	329.327
232.72	460.387		194.175	600.838
277.926	579.455		300.304	452.008
267.336	572.85		244.542	347.558
213.346	285.435		228.813	412.703
233.762	326.553		201.159	458.961
274.162	310.57		326.394	268.704
255.843	318.031		218.785	304.812
224.521	483.22		253.522	532.71
286.409	522.714		473.184	492.381
237.804	93.1134		297.831	109.188
204.784	90.2102		361.263	96.5499
199.219	96.2801		541.269	104.395
197.665	95.5841		563.823	105.218
187.018	116.02		349.92	115.364
324.554	157.444		280.736	232.089
351.481	151.381		440.768	185.901
397.704	153.695		356.152	160.607
285.326	194.488		435.719	247.847
60.7927	192.524		64.3597	363.232
79.9156	198.817		91.3009	374.813
66.043	370.703		87.3292	278.711
55.2445	380.295		61.4581	266.35
166.655	332.964		240.596	476.463
151.908	462.179		115.967	460.788
133.099	451.68		121.721	333.721
162.401	385.383		209.242	334.065
180.329	501.997		262.611	447.509
186.29	321.226		222.13	253.517
197.806	279.101		265.731	195.829
423.406	177.233		257.102	368.599
431.283	156.722		253.641	144.833
428.942	179.101		253.847	195.829
432.668	177.233		301.271	368.599
480.891	156.722		348.274	544.833
354.424	228.222		264.628	304.698
304.552	230.138		283.504	332.659
357.332	256.163		271.139	417.457
239.422	354.576		57.7646	198.475
163.391	443.753		64.6115	327.529
170.161	447.767		111.093	205.946
239.422	460.619		57.7646	242.258
163.391	459.341		64.6115	239.149
170.161	477.649		111.093	309.612
190.351	490.313		185.218	686.127
243.997	577.401		189.273	443.796
288.677	563.46		308.433	368.977
268.457	285.377		239.822	423.932
217.46	326.415		230.239	464.681
234.463	310.548		204.249	267.972
[truncated: 77 more columns]

## Sheet: Figure 6)
Fig 6a				Fig. 6b			Fig. 6c			Fig. 6d
specific cell death				specific cell death			specific cell death			specific cell death
3AC 5μM	3AC 5μM + Emricasan 5μM			3AC 5μM	3AC 5μM + Z-IETD 10μM		5 µM 3AC	30 µM NEC1S + 5 µM 3AC		3AC	3AC + GSK-843
99.9814	99.8663			94.265	93.7523		88.449	28.5714		90.7514	96.2418
99.8333	91.3915			88.2178	83.1915		95.689	17.6679		88.7864	74.5506
44.5727	63.9069			21.8679	13.7931		96.5365	49.2188		17.9803	-1.41243
99.2369	93.321			93.5282	90.3789		98.9836	79.541		96.2863	83.7748
61.1684	52.5672			50.1767	31.3869		56.8874	-14.5695		52.3973	22.179
96.3149	96.6324			65	71.8644					28.2828	4.64548
36.9686	35.5952			43.0769	36.862					29.9626	4.17457
				96.8978	90.493
											Fig 6g
Fig 6f	CALR exposure
internal CLL patient ID	ctrl	3AC
2	0.552	0.755
5	0.258	0.363
8	0.674	0.74
31	0.155	0.245
35	0.7	1.012
55	0.483	0.707
56	0.413	0.455
59	0.591	0.789
Fig 6h	ATP release
	Ctrl		3AC 5		3AC 10		3AC 15
S9	0.478	0.211	0.273	0.283	1.09	0.943	1.81	1.48
TU62	0.378	0	0.472	0	0.723	0	1.49	0
TU65	0	0.397	0	0.373	0	1.24	0	2.69
TU14	0.102	0.105	0.116	0.11	0.271	0.274	0.401	0.416
TU31	0.0506	0.0316	0.112	0.0736	0.504	0.458	1.26	1.51
TU59	0.106	0.0626	0.0836	0.076	0.314	0.246	0.874	0.808
Fig 6i
Fig 6j
Fig 6k	fold induction ATP
KD1	KD2	myrAKt
1.42395	1.48859	2.06667
1.19087	1.95228	1.53318

## Sheet: Suppl. Fig. S1
Suppl. Fig. S1 b
Suppl Fig. S1e
% GFP+ CLL cells ex vivo
PC control	PC TAM	LN control	LN TAM	BM control	BM TAM	SP control	SP TAM	PB control	PB TAM
0	0.0091	0	0	0	0	0.015	0	0	0
0	0	0	0	0	0	0	0.015	0	0
0	0.051	0	0.00716	0	0.042	0	0.047	0	0.00423
0	0.04	0	0	0.034	0	0	0	0	0
0	0.11	0	0.11	0	0	0	0	0	0

## Sheet: Suppl. Fig. S2
Suppl. Fig. S2b							Suppl. Fig. S2d			Suppl. Fig. S2 e
							specific cell death
							M-CLL	UM-CLL
							66.7182	78.0033
							95.8644	55.1422
							99.1713	38.9968
							55.5357	47.5287
							99.3384	63.0116
							87.2825	60.7942
							71.3197	52.8962
							62.9037	44.6009
							51.4187	21.8426
							41.6335	8.5431
							39.4077	29.3044
							75.7309	47.3282
							35.3638	35.2341
							43.1313	75.9732
Suppl. Fig. S2f
control	5 µM AZD
0	15.9817
0	-5.26316
0	15.9875
0	-7.10382
0	17.8414
0	11.7347
0	5.83942

## Sheet: Suppl.Fig.S3
Suppl. Fig3f				Suppl. Fig. 3h			Suppl. Fig. S3l
	before	after		SHIP1 wt	SHIP1 ko
vehicle	21.38	22.17		80.241	37.6147
	24.9	24.33		15.814	5.78735
	21.16	23.18		23.4947	54.6602
	21.05	22.25		69.3046	12.4646
				65.358	12.1212
3AC	21.6	23.41		23.5723	13.9423
	21.01	21.97		30.5326	12.8049
	19.87	21.04		68.0307	19.3694
	22.4	23.53			-1.65289
					21.937
					29.0323
					42.9703
					-0.862069
					11.8557

## Sheet: Suppl.Fig.S4
Suppl. Fig. S4c
ECAR Seahorse B cells and pCLL +/- 3AC	6 biological replicates of 2 independent experiments	Exp 1 (27.11.2019)	Exp 2 (20.02.2020)
Time (minutes)		pCLL														pCLL+3AC																							B cells
1.30268		32.3646	12.3482	15.6618	17.9998	16.54	33.6861	34.3616	40.11	34.7806	1.0956	6.95856	4.86371	4.00601		32.7538	33.9265	29.6764	25.428	58.4344	64.4679	59.5737	60.6335	33.6701	28.9326	37.7222	15.896	15.1477	15.9668	14.4397	42.1712	37.374	31.4636	30.4632	2.55571	4.18704	4.77557		42.5591	48.117	29.4211	38.403	28.9303	37.5479	3.39979	3.57499	6.5293	5.63609	0.623812
7.8305		31.6315	12.8845	14.0178	16.9298	16.6077	33.521	28.4508	39.9938	32.5248	1.11504	6.60891	3.98595	2.25721		33.336	33.7367	30.3294	26.4957	55.4491	61.4174	56.5853	61.1446	32.5783	27.3073	35.3669	14.2569	14.8529	15.8254	14.5051	38.4884	37.0871	30.6082	29.7492	1.53804	3.91684	5.4645		40.0129	48.161	22.8076	40.056	28.7252	38.6605	4.04277	5.37614	6.91543	5.57268	-0.15751
14.2975		32.551	13.0168	15.0408	17.0228	16.6488	33.1187	30.3276	38.7659	33.6221	0.799	7.09083	4.91482	3.92765		33.0444	33.5861	29.7235	26.417	55.1878	62.635	57.1275	61.8446	32.0767	26.6543	34.6696	15.4864	15.724	16.2034	14.8578	38.5275	38.0911	31.702	30.4122	1.90939	4.31329	5.97313		37.598	48.2206	22.1192	40.2804	29.5713	39.6593	5.05082	5.88912	7.49382	5.77518	1.02785
20.7564		31.9864	12.4376	14.2489	16.3609	15.9136	32.4509	29.3188	37.3605	32.5264	-0.227833	6.26752	4.40313	3.10272		32.9421	33.7285	29.7395	27.0127	54.4125	62.2076	57.4963	61.9944	32.5184	26.7516	34.3644	13.9046	14.7493	15.1414	14.3578	37.3749	37.6139	30.8323	29.7256	0.987505	3.39684	5.10471		35.4386	44.4921	23.5395	39.8855	30.1922	40.9244	5.33769	6.56138	7.95866	6.44251	-0.042358
27.2006		31.2198	12.1526	13.8045	16.1307	15.4319	32.228	29.2111	34.4037	32.8159	-0.068768	5.85222	4.33181	2.92844		32.5666	33.5174	29.5574	26.7826	53.1906	62.2816	56.5825	61.4642	31.6027	26.0704	33.9465	14.0861	14.1584	14.9538	13.7408	37.249	36.8625	30.7666	29.1392	0.868267	2.98017	5.01478		34.9446	38.1234	22.8156	38.6127	30.071	40.616	5.58251	6.83401	8.01882	6.38759	-0.309564
33.7785		60.596	17.2168	24.9349	28.6357	24.0701	74.7104	89.5803	84.3274	79.2002	17.7038	18.9902	16.4983	17.4984		53.2155	49.0472	44.751	39.7563	84.9046	91.4536	79.0683	85.523	67.516	52.0833	65.6324	21.1268	25.1892	25.5626	21.3578	80.9772	65.6564	75.0799	59.627	23.2129	16.8044	20.6701		43.0831	47.5346	29.8217	48.2484	35.3088	48.8995	10.9507	12.2214	14.1139	12.5701	1.322
40.2448		69.5493	22.3053	29.0754	31.855	27.7339	79.7347	93.2659	88.9098	81.5671	17.9294	20.4705	17.2777	18.4242		61.7621	59.247	53.1636	48.8856	91.3077	99.7664	82.4184	90.2195	76.7642	63.4782	77.3225	25.8229	28.8923	29.3964	25.2767	84.3186	68.5519	79.5099	67.0144	21.8318	17.9036	20.7955		44.3852	49.305	29.2167	51.7893	39.688	54.7229	12.4498	13.3683	15.5415	14.2805	1.35836
46.7444		75.7007	25.2888	32.2857	34.6543	30.346	81.3518	93.9959	88.8534	82.9499	19.671	23.1725	19.5253	20.7332		68.7805	66.0936	60.3203	55.5273	92.568	101.172	83.2053	91.7057	83.9475	67.7675	82.9866	29.1373	31.1044	31.5297	28.0231	84.7237	69.6966	80.7414	68.3508	23.5692	19.9137	22.4477		44.9388	48.3928	28.1056	52.2938	41.5243	54.881	13.4575	14.1333	16.2195	14.9507	2.02511
53.2309		76.4519	26.7436	34.5121	36.4302	32.0261	82.8185	94.5619	89.0478	84.3235	20.8019	25.0663	20.3126	22.2977		73.5826	70.6876	64.5722	59.3345	92.0104	99.5498	82.9294	90.9169	86.6252	69.6041	85.9308	30.8577	32.7661	33.4221	30.0957	85.4654	70.6667	82.0662	68.2556	24.6229	20.6438	23.827		44.606	49.7366	27.6157	49.8856	39.9616	52.5984	13.2009	14.4208	16.4793	15.0856	2.7932
59.7491		77.437	26.9944	35.4373	37.4771	33.3147	82.4339	93.9311	87.5977	83.4825	21.2172	26.7633	20.9926	23.2169		76.8544	74.3869	67.7949	61.8921	98.7993	97.8767	82.1631	90.3327	86.578	70.5766	86.781	31.7596	33.8281	34.6	30.3477	84.3541	69.8816	81.0113	64.9785	26.3858	21.6405	24.3907		43.871	48.5456	27.3127	50.3624	39.1898	51.3826	13.7815	14.7747	16.4937	15.2853	3.53067
66.3398		100.101	38.6727	47.4803	50.6256	42.3439	97.2035	97.7562	101.169	101.529	19.6762	27.5175	23.6381	25.3485		114.247	125.184	89.3592	108.089	124.545	126.288	117.584	124.479	110.976	96.2125	112.882	41.5043	45.289	42.169	41.6486	103.852	83.7425	98.0143	78.7992	23.6323	24.1462	27.7055		59.0514	61.7097	35.2241	57.5463	44.5738	56.0864	18.6832	17.6325	19.5743	18.5856	3.35305
72.8102		97.7758	41.3517	48.7368	52.2951	44.2618	98.2883	100.883	101.168	104.744	21.6166	28.996	25.0778	26.0784		116.258	117.582	92.2979	106.693	109.332	116.509	107.026	113.734	111.844	95.7997	114.333	45.6568	47.7198	44.0199	44.3904	106.184	87.2215	101.75	78.8064	24.0557	26.0859	29.1925		56.2381	59.2519	32.3067	57.3193	42.4441	55.6069	18.9185	18.2757	19.9341	19.3278	3.46604
79.3413		97.7351	44.9542	53.0726	57.7569	49.1472	98.6535	99.3466	100.591	106.417	20.1087	29.9347	25.8893	27.904		114.566	113.273	91.9259	102.717	103.967	110.174	102.759	108.467	111.598	95.0284	114.176	51.2616	53.2105	48.7304	49.7814	106.825	88.6292	100.647	80.5049	25.469	26.3585	30.0568		52.4884	57.1865	32.1896	52.1615	41.6974	54.9939	18.2782	19.1446	20.5853	19.0904	2.90412
85.8575		97.5323	49.3598	58.0802	63.8851	54.1911	99.9018	99.7159	100.344	107.68	20.4577	30.8906	26.0992	26.4261		111.274	110.193	90.2143	99.7194	102.222	105.223	97.2703	103.944	110.449	94.582	113.553	55.8059	58.8704	53.9735	55.477	109.321	92.0413	102.238	82.1322	23.8841	27.3637	31.2875		51.036	55.6127	31.5079	51.6063	39.8494	55.1993	17.4684	18.0772	20.1583	18.8901	2.88521
92.3345		96.5072	52.6104	61.3031	67.2151	57.6976	99.5888	99.4128	102.028	107.176	20.886	30.9363	26.9593	26.5878		109.276	108.601	89.2132	98.0778	100.455	101.785	93.0005	100.348	109.294	93.4426	113.175	59.2391	62.233	57.7199	59.2982	111.19	92.326	103.121	81.8817	23.9974	28.4214	32.3324		50.3324	54.7648	31.2993	49.1316	39.2321	54.6649	17.0089	18.1844	20.3057	18.8033	2.74959
98.9278		85.5434	35.0347	37.0647	41.3013	38.0065	78.894	77.0781	81.2118	96.9925	14.2834	17.3905	16.8929	17.287		79.7169	93.1989	82.7103	70.5496	97.4819	105.02	94.3146	100.38	101.396	84.4423	98.2365	39.928	42.7294	37.5623	45.4949	87.0934	78.7108	85.0617	73.8478	14.4735	17.5216	21.4193		44.307	48.2692	29.6988	47.2428	40.7334	50.0119	15.5201	16.2174	18.4483	17.5949	4.13934
105.406		88.7728	38.132	43.15	46.9023	42.6428	80.8173	76.4548	81.354	96.7297	15.0201	20.4126	19.4502	19.9814		82.532	96.1235	85.1517	71.9004	98.3899	104.283	92.8577	99.5978	104.126	89.1317	102.52	46.7912	48.1497	43.0374	41.9575	87.7293	77.8594	85.9837	62.66	15.8963	19.5597	22.3567		42.4218	47.8593	30.1429	48.7176	40.2563	50.1726	16.0369	16.7299	18.3085	18.0096	4.20527
111.93		88.6241	37.1954	44.6467	48.0521	44.1293	75.8119	74.994	80.8247	93.0328	13.8325	20.486	18.8944	18.3532		84.2186	97.9854	87.1674	73.3805	98.0321	103.128	91.9939	98.7039	104.666	89.3189	102.959	48.8063	50.1308	44.0916	43.5863	85.8453	77.1867	82.7189	60.5649	15.5698	18.9086	21.246		39.5808	47.5119	29.9671	47.3523	39.5948	49.4442	15.5909	16.9476	18.5984	17.6509	4.80126
118.417		87.592	36.4407	44.9654	48.1621	45.2714	72.6316	69.2185	78.9107	88.4695	12.9019	20.1601	18.1055	17.4501		85.1515	98.1418	87.803	73.1907	96.8853	100.492	90.6043	96.436	103.833	88.0916	102.311	48.7313	50.3278	44.1533	43.2269	84.151	75.9436	80.2086	59.2699	14.6487	18.2142	20.5065		38.7221	46.726	29.2742	45.5782	37.5789	48.7679	15.3711	16.3558	18.495	17.083	4.06808
124.946		87.9271	35.6857	43.5787	48.4226	45.3556	69.9331	65.9509	77.9316	85.3928	11.8153	20.1393	17.1914	16.6679		84.4464	97.9467	87.5216	72.8808	92.3959	98.2734	88.6784	94.659	103.239	88.1434	101.961	48.0445	50.0123	43.6276	41.7244	81.3801	74.7828	78.3863	57.6828	13.5768	17.6647	19.514		38.032	45.6259	28.3318	43.8788	38.5537	47.5612	14.9517	16.2518	18.2867	17.4154	3.02834
Fig S4 e			Fig S4 f			Fig S4 g				Fig S4 h					Fig S4 i					Fig S4 j						Fig S4 k					Fig S4 l					Fig S4 m
ROS			ROS																	control	3AC	Emricasa	Emricasa+3AC			Control	3AC	Z-IETD	Z-IETD+3AC							untreated	3AC	GSK-843	GSK+3AC
control	3AC		control	SHIP1 ko			SHIP1 KO	SHIP1 KO + 3AC			MEC1 NAC	MEC1 + 3AC	MEC1 + 3AC NAC			CLL NAC	CLL + 3AC	CLL + 3AC NAC		53.7	0.00996	73.3	0.098			55.1	0.55	54.1	3.38		untreated	3AC	Nec1s	Nec1s+3AC		15.1	6.51	20.3	21.9
2.7021	3.4003		0.1022	0.4614		Exp1 cl1	1.1351	1.0506		Exp1	0.115607	83.0058	0.809249		Exp1	2.47093	34.7384	3.92442		19.2	0.032	53.9	4.64			20.2	2.38	18.8	3.16		15.1	6.51	16.3	17.3		30.5	0.31	29.7	3.95
3.5678	3.9573		0.1044	0.2103		Exp1 cl2	0.9115	1.0318		Exp2	-2.43531	80.9741	6.39269		Exp2	-3.45324	38.4173	2.44604		43.3	24	77.3	27.9			43.9	34.3	43.5	37.5		30.5	0.31	36.9	6.24		38.4	1.33	29.8	14.4
4.054	4.7443		0.1961	0.3366		Exp1 cl3	2.651	1.5455		Exp3	-10.4031	82.0546	6.63199							49.8	0.38	81.3	5.43			49.6	3.21	47.5	4.57		38.4	1.33	33.7	19.5		28.3	1.22	25.7	16.1
3.1489	3.6023		0	0.4556		Exp2 cl1	2.2716	1.9622		Exp4	0.455927	93.5714	36.1702							29.1	11.3	81.8	38.8			28.3	14.1	27.4	18.8		28.3	1.22	29.2	23.3		24.5	2.83	19.6	12.5
5.5958	5.8038		0.6404	0.3246		Exp2 cl2	1.1351	1.503		Exp5	0.95057	98.4981	22.4335							5.97	0.22	38.9	1.31			6.8	2.38	5.9	1.66		24.5	2.83	23.9	17.5		19	1.23	12.8	12.8
3.2331	3.9478		0.4108	1.1351																54.1	34.1	84	54.1			71.5	40.7	52.9	33.4
2.9873	3.3037		0.415	0.9115
			0.4066	2.651
			0.4091	2.2716
				1.1351
				0.4281
				0.3731
				0.9054
				0.8697
				0.4462
[truncated: 32 more columns]
